# Supplementary material for: Multivariate Analysis Reveals That Unsubstituted β-Ring and C8-Keto Structures Are Important Factors for Anti-Inflammatory Activity of Carotenoids
Source: Nutrients. 2021 Oct 21;13(11):3699. doi: 10.3390/nu13113699 (PMC8622589; doi:10.3390/nu13113699)
Supplement: Supplementary file 1 [file nutrients-13-03699-s001.zip]

Archive with 1 entries (1 files):
- nutrients-1393425-supplementary.pdf
